# Supplementary material for: Real-World Rates of Bleeding, Factor VIII Use, and Quality of Life in Individuals with Severe Haemophilia A Receiving Prophylaxis in a Prospective, Noninterventional Study
Source: J Clin Med. 2021 Dec 18;10(24):5959. doi: 10.3390/jcm10245959 (PMC8705574; doi:10.3390/jcm10245959)
Supplement: Supplementary file 1 [file jcm-10-05959-s001.zip]

Archive with 1 entries (1 files):
- jcm-1484315-supplementary.pdf
